# Supplementary material for: Generalized bacterial genome editing using mobile group II introns and Cre-lox
Source: Mol Syst Biol. 2013 Sep 3;9:685. doi: 10.1038/msb.2013.41 (PMC3792343; doi:10.1038/msb.2013.41)
Supplement: Supplementary Table 3 — Plasmids used in the present work [file msb201341-s2.xls]

## Sheet: Sheet1
Supplementary Table 3. Plasmids used in the present work
(R or F in regards to intron MluI site insertions refers to orientation relative to the intron sense strand; plasmid copy numbers from Table 1-1 in Sambrook and Russell. Molecular Cloning. Cold Spring Harbor Laboratory Press, 2001, except pCrePA (Kok et al. Appl. Environ. Microbiol. 48:726-731 (1984) and pBAV1k -lacI-PT5-gusA (Bryksin and Matsumura.PLoS ONE 5(10): e13244))
Name	Source	Comments
pQL269	Liu et al, 1998	Cre-expressing plasmid for E. coli: ~5 copies/cell, pHS1 ori (ts variant of pSC101), SpcR, lac promoter, 6454 bp
pRAB1	Leibig et al, 2008	Cre-expressing plasmid for S. aureus: 15-20 copies/cell (E. coli), pMB1 ori (E. coli) pE194Ts ori (S. aureus), AmpR (E. coli) CamR (S. aureus), PA promoter, 8345 bp
pCrePA	Pomerantsev et al., 2006	Cre-expressing plasmid for B. subtilis: 60 copies/cell (E. coli) 5 copies/cell (B. subtilis), pVE6002 (pWV01ts) ori, EryR, PA promoter, 6199 bp
pACD3.LtrB.LacZ.635s	Perutka & Lambowitz (unpublished)	Intron-expressing plasmid: 18-22 copies/cell, p15A ori, CamR, T7 promoter (for intron and IEP), 6329 bp
pACD.EcI5.LacZ.1806s	Zhuang et al, 2009	Intron-expressing plasmid: 18-22 copies/cell, p15A ori, CamR, T7 promoter, 6070 bp
pACD.EcI5.LacZ.912s	Zhuang et al, 2009	Intron-expressing plasmid: 18-22 copies/cell, p15A ori, CamR, T7 promoter, 6070 bp
pNL9162	Yao et al, 2006	S.aureus and B.subtilis LtrB intron-expressing plasmid: 15-20 copies/cell (E. coli), colE1 ori (E. coli) pT181 cop-wt repC ori (S. aureus/B.subtilis), AmpR (E. coli) EryR (S. aureus/B.subtilis), Pcad-cadC promoter, 9311 bp
RP4		Broad-host range vector
pET26b-DEBS1TE	This work	DEBS1-TE polyketide synthase expression plasmid containing the DEBS1-TE operon cloned into the MCS of the pET26b vector: 15-20 copies/cell, pMB1 ori, KanR, T7 promoter, 18360 bp
pPSBA2KS	Lagarde et al, 2000	Source of sacb gene: 500-700 copies/cell, pMB1 (high-copy mutant) ori, AmpR KanR, PSBA2 promoter, 7593 bp
pGFPuv	Clontech	Source of GFP gene: 500-700 copies/cell, pMB1 (high-copy mutant) ori, AmpR, lac promoter, 3337 bp
pUC19	Invitrogen	Cloning vector: 500-700 copies/cell, pMB1 (high-copy mutant) ori, AmpR, lac promoter, 2686 bp
pBAV1k -lacI-PT5-gusA	Murin et al., 2012	Intermediate cloning vector for transferring rDNA.798s intron to RP4 plasmid: 250-350 copies/cell, modified pWV01 ori, KanR, t5 promoter, 6366 bp
pACD3.LtrB.A	This work	Intron-expressing plasmid: 18-22 copies/cell, p15A ori, CamR, T7 promoter (for intron and IEP), 6329 bp
pACD.EcI5.B	This work	Intron-expressing plasmid: 18-22 copies/cell, p15A ori, CamR, T7 promoter, 6070 bp
pACD.EcI5.CMP	This work	Intron-expressing plasmid: 18-22 copies/cell, p15A ori, CamR, T7 promoter, 6070 bp
pACD.EcI5.D	This work	Intron-expressing plasmid: 18-22 copies/cell, p15A ori, CamR, T7 promoter, 6070 bp
pACD.EcI5.E	This work	Intron-expressing plasmid: 18-22 copies/cell, p15A ori, CamR, T7 promoter, 6070 bp
pACD.EcI5.GalK.433s	This work	Intron-expressing plasmid: 18-22 copies/cell, p15A ori, CamR, T7 promoter, 6070 bp
pACD.EcI5.MalT.739a	This work	Intron-expressing plasmid: 18-22 copies/cell, p15A ori, CamR, T7 promoter, 6070 bp
pSAPI-int	This work	pNL9162 retargeted to insert into SaPI int gene in S. aureus
pSAPI-B	This work	pNL9162 retargeted to insert downstream of SaPI in S. aureus
pSacB1221s	This work	pNL9162 retargeted to insert into sacB gene in B. subtilis
pYhcS186s	This work	pNL9162 retargeted to insert into yhcS (srtA) gene in B. subtilis
pACD3.rDNA.798s	This work	Intron-expressing plasmid: 18-22 copies/cell, p15A ori, CamR, T7 promoter (for intron and IEP), 6329 bp
pACD3.rDNA.798s.1WL2R	This work	pACD3.rDNA.798s with the 1WL2R sequence (see Supp. Table 5) cloned into the MluI site
pBAV1K.lacI.T5.rDNA.798s.1WL2R	This work	Intron and IEP from pACD3.rDNA.798s.1WL2R cloned into pBAV1k -lacI-PT5-gusA vector, 7503 bp
RP4.MCS	This work	RP4 with an MCS cloned into EcoRI site
RP4.T5.rDNA.798s.1WL2R	This work	LacI and T5.rDNA.798s.1WL2R intron and IEP from pBAV1K.lacI.T5.rDNA.798s cloned into MCS of RP4.MCS
pACD3.LtrB.LacZ.635s.1WL1R	This work	1WL1R sequence (see Supp. Table 5) at MluI site of pACD3.LtrB.LacZ.635s
pACD3.LtrB.LacZ.635s.1WL2R	This work	1WL2R sequence (see Supp. Table 5) at MluI site of pACD3.LtrB.LacZ.635s
pACD3.LtrB.LacZ.635s.1L66R	This work	1L66R sequence (see Supp. Table 5) at MluI site of pACD3.LtrB.LacZ.635s
pACD3.LtrB.LacZ.635s.1L71R	This work	1L71R sequence (see Supp. Table 5) at MluI site of pACD3.LtrB.LacZ.635s
pACD3.LtrB.LacZ.635s.2ML1F	This work	2ML1F sequence (see Supp. Table 5) at MluI site of pACD3.LtrB.LacZ.635s
pACD3.LtrB.LacZ.635s.2ML4F	This work	2ML4F sequence (see Supp. Table 5) at MluI site of pACD3.LtrB.LacZ.635s
pACD.EcI5.LacZ.912s.1WL1R	This work	1WL1R sequence (see Supp. Table 5) at MluI site of pACD.EcI5.LacZ.912s
pACD.EcI5.LacZ.912s.1WL2R	This work	1WL2R sequence (see Supp. Table 5) at MluI site of pACD.EcI5.LacZ.912s
pACD.EcI5.LacZ.912s.2ML1R	This work	2ML1R sequence (see Supp. Table 5) at MluI site of pACD.EcI5.LacZ.912s
pACD.EcI5.LacZ.912s.2ML4R	This work	2ML4R sequence (see Supp. Table 5) at MluI site of pACD.EcI5.LacZ.912s
pACD.EcI5.LacZ.1806s.1L66R	This work	1L66R sequence (see Supp. Table 5) at MluI site of pACD.EcI5.LacZ.1806s
pACD.EcI5.LacZ.1806s.1L71R	This work	1L71R sequence (see Supp. Table 5) at MluI site of pACD.EcI5.LacZ.1806s
pACD.EcI5.LacZ.1806s.T7s	This work	T7s sequence (see Supp. Table 5) at MluI site of pACD.EcI5.LacZ.1806s
pACD.EcI5.LacZ.1806s.2ML5R	This work	2ML5R sequence (see Supp. Table 5) at MluI site of pACD.EcI5.LacZ.1806s
pACD.EcI5.LacZ.1806s.T7s.2ML5R	This work	T7s followed by 2ML5R sequence (see Supp. Table 5) at MluI site of pACD.EcI5.LacZ.1806s
pACD.EcI5.GalK.433s.T7s	This work	T7s sequence (see Supp. Table 5) at MluI site of pACD.EcI5.GalK.433s
pACD.EcI5.GalK.433s.T7s.2ML5R	This work	T7s followed by 2ML5R sequence (see Supp. Table 5) at MluI site of pACD.EcI5.GalK.433s
pACD.EcI5.MalT.739a.T7s	This work	T7s sequence (see Supp. Table 5) at MluI site of pACD.EcI5.MalT.739a
pACD.EcI5.MalT.739a.T7s.2ML5R	This work	T7s followed by 2ML5R sequence (see Supp. Table 5) at MluI site of pACD.EcI5.MalT.739a
pACD3.LtrB.A.1L71F	This work	1L71F sequence (see Supp. Table 5) at MluI site
pACD3.LtrB.A.1L71R	This work	1L71R sequence (see Supp. Table 5) at MluI site of pACD3.LtrB.A
pACD.EcI5.B.1L71F	This work	1L71F sequence (see Supp. Table 5) at MluI site of pACD.EcI5.B
pACD.EcI5.B.1L71R	This work	1L71R sequence (see Supp. Table 5) at MluI site of pACD.EcI5.B
pACD.EcI5.B.1L2272-71R	This work	1L2272-71R sequence (see Supp. Table 5) at MluI site of pACD.EcI5.B
pACD.EcI5.CMP.1L66F	This work	(C intron) 1L66F sequence (see Supp. Table 5) at MluI site of pACD.EcI5.CMP
pACD.EcI5.CMP.1L2272-66F	This work	(C intron) 1L2272-66F sequence (see Supp. Table 5) at MluI site of pACD.EcI5.CMP
pACD.EcI5.D.1L66F	This work	1L66F sequence (see Supp. Table 5) at MluI site of pACD.EcI5.D
pACD.EcI5.D.1LN-71R	This work	1LN-71R sequence (see Supp. Table 5) at MluI site of pACD.EcI5.D
pACD.EcI5.E.1L71F	This work	1L71F sequence (see Supp. Table 5) at MluI site of pACD.EcI5.E
pACD.EcI5.E.1L71R	This work	1L71R sequence (see Supp. Table 5) at MluI site of pACD.EcI5.E
pACD.EcI5.E.1L66R	This work	1L66R sequence (see Supp. Table 5) at MluI site of pACD.EcI5.E
pACD.EcI5.E.1L66F	This work	1L66F sequence (see Supp. Table 5) at MluI site of pACD.EcI5.E
pACD.EcI5.E.1LN-66F	This work	1LN-66F sequence (see Supp. Table 5) at MluI site of pACD.EcI5.E
pSAPI-int.1L71R	This work	1L71R sequence (see Supp. Table 5) at MluI site of pSAPI-int
pSAPI-B.1L66R	This work	1L66R sequence (see Supp. Table 5) at MluI site of pSAPI-B
pSacB1221s.1L71F	This work	1L71F sequence (see Supp. Table 5) at MluI site of pSacB1221s
pYhcS186s.1L66R	This work	1L66R sequence (see Supp. Table 5) at MluI site of pYhcs186s
pACDX3	This work	AvaI/HindIII fragment of pACD3 replaced with 2ML6R sequence (see Supp. Table 5), 3411 bp
pACDX3S	This work	pACDX3 with T7 promoter removed and SacB gene inserted, 5221 bp
pUC19X3S	This work	sac.2ml6.F and sac.2ml6.R containing SacB and 2ML6 lox sites (see Supp. Table 5) from pACDX3S cloned into pUC19 by digestion with BamHI and SacI, 4845 bp
pUC19X3Sm	This work	pUC19X3S with mcs.F sequence (see Supp. Table 5) cloned to the PmeI site
pUC19X3S-GFPa	This work	GFP ORF from sequential PCR with primers (1) at.rbs.gfp.f and gfp.term.r and (2) eagi.gfp.f and spei.gfp.r (see Supp. Table 5) cloned into to EagI and SpeI digested pUC19X3Sm
pUC19X3S-GFPb	This work	pUC19X3S-GFPa with spei.term.f sequence (Supp. Table 5) at SpeI site
pUC19X3S-GFP	This work	Final GFP donor plasmid for use in Cre insertion efficiency screen, 5756 bp
pACDX3S-GFP	This work	Final GFP donor plasmid for use in Cre insertion efficiency screen, 6211 bp
pET26b-DEBS1TE-tP	This work	term.lox66.f sequence (Supp. Table 5) at NotI site of pET26b-DEBS1TE
pET26b-DEBS1TE-sttP	This work	stop.term.f sequence(Supp. Table 5) at NotI site of pET26b-DEBS1TE-tP
pET26b-DEBS1TE-i	This work	loxm271.f sequence (Supp. Table 5) at EcoRV site of pET26b-DEBS1TE-sttP. This plasmid was used for the insertion of the DEBS1-TE module into the genome of E. coli K207-3 lacZ::EcI5.1806s.2ML5R (Supp. Table 4)
