# Supplementary material for: Generalized bacterial genome editing using mobile group II introns and Cre-lox
Source: Mol Syst Biol. 2013 Sep 3;9:685. doi: 10.1038/msb.2013.41 (PMC3792343; doi:10.1038/msb.2013.41)
Supplement: Supplementary Table 4 — Strains used in the present work [file msb201341-s3.xls]

## Sheet: Sheet1
Supplementary Table 4. Strains used in the present work
Name	Source	Comments
E. coli MG1655	ATCC
E. coli MG1655(DE3)	This work	Base strain for genomic modifications, made using Novagen's λDE3 Lysogenization Kit
E. coli HMS174(DE3)	Novagen	Used for some intron efficiency screens and for RMCE efficiency screens
E. coli BL21(DE3) Star	Invitrogen	Used for some intron efficiency screens and for RMCE efficiency screens
E. coli BL21(DE3) Gold	Agilent	Used for some intron efficiency screens
E. coli K207-3	Murli et al, 2003	Base strain for DEBS1-TE genomic insertion
S. aureus RN10628	Ubeda et al, 2009	Base strain for genomic modifications
B. subtilis 168	ATCC	Base strain for genomic modifications
S. oneidensis MR-1	ATCC	Base strain for genomic modifications
E. coli MG1655(DE3) lacZ::LtrB.635s	This work
E. coli MG1655(DE3) lacZ::LtrB.635s.1WL1R	This work
E. coli MG1655(DE3) lacZ::LtrB.635s.1WL2R	This work
E. coli MG1655(DE3) lacZ::LtrB.635s.1L66R	This work
E. coli MG1655(DE3) lacZ::LtrB.635s.1L71R	This work
E. coli MG1655(DE3) lacZ::LtrB.635s.2ML1F	This work
E. coli MG1655(DE3) lacZ::LtrB.635s.2ML4F	This work
E. coli BL21(DE3) Gold lacZ::EcI5.912s	This work
E. coli BL21(DE3) Gold lacZ::EcI5.912s.1WL1R	This work
E. coli BL21(DE3) Gold lacZ::EcI5.912s.1WL2R	This work
E. coli BL21(DE3) Gold lacZ::EcI5.912s.2ML1R	This work
E. coli BL21(DE3) Gold lacZ::EcI5.912s.2ML4R	This work
E. coli BL21(DE3) Gold lacZ::EcI5.1806s.T7s.2ML5R	This work	Used for Cre/lox insertion screens; lox sites arranged for insertion
E. coli HMS174(DE3) lacZ::EcI5.1806s.T7s.2ML5R	This work	Used for Cre/lox insertion screens; lox sites arranged for insertion
E. coli K207-3 lacZ::EcI5.1806s.2ML5R	This work	Lox sites arranged for insertion from plasmid pET26b-DEBS1TE-I (see Supp. Table 3)
E. coli K207-3 lacZ::EcI5.1806s.2ML5R.D1TE	This work	E. coli K207-3 lacZ::EcI5.1806s.2ML5R after Cre-mediated insertion of the DEBS1-TE module
E. coli MG1655(DE3) lacZ::EcI5.1806s.1L66R	This work
E. coli MG1655(DE3) A::LtrB.A.1L71F	This work	A is LtrB.A insertion site (see Supp. Table 1)
E. coli MG1655(DE3) A::LtrB.A.1L71R	This work	A is LtrB.A insertion site (see Supp. Table 1)
E. coli MG1655(DE3) lacZ::LtrB.635s.1L66R A::LtrB.A.1L71F	This work	Lox sites arranged for inversion (homologous introns with same orientation); A is LtrB.A insertion site (see Supp. Table 1)
E. coli MG1655(DE3) lacZ::EcI5.1806s.1L66R A::LtrB.A.1L71F	This work	Lox sites arranged for inversion (non-homologous introns); A is LtrB.A insertion site (see Supp. Table 1)
E. coli MG1655(DE3) lacZ::LtrB.635s.1L66R A::LtrB.A.1L71R	This work	Lox sites arranged for deletion (homologous introns with same orientation); A is LtrB.A insertion site (see Supp. Table 1)
E. coli MG1655(DE3) lacZ::EcI5.1806s.1L66R A::LtrB.A.1L71R	This work	Lox sites arranged for deletion (non-homologous introns); A is LtrB.A insertion site (see Supp. Table 1)
E. coli MG1655(DE3) lacZ::EcI5.1806s.1L66R E::EcI5.E.1L71R	This work	Lox sites arranged for inversion (homologous introns with opposite orientations); E is EcI5.E insertion site (see Supp. Table 1)
E. coli MG1655(DE3) lacZ::EcI5.1806s.1L66R B::EcI5.B.1L71F	This work	Lox sites arranged for inversion (homologous introns with same orientations); B is EcI5.B insertion site (see Supp. Table 1)
E. coli MG1655(DE3) DEL(A to lacZ)	This work	Deletion of A-lacZ region resulting from transforming plasmid pQL269 into E. coli MG1655(DE3) lacZ::LtrB.635s.1L66R A::LtrB.A.1L71R, then curing
E. coli MG1655 E1	This work	Deletion of A-lacZ region resulting from transforming plasmid pQL269 into E. coli MG1655(DE3) lacZ::EcI5.1806s.1L66R A::LtrB.A.1L71R, then curing
E. coli MG1655 E2	This work	Inversion of E-lacZ region resulting from transforming plasmid pQL269 into E. coli MG1655(DE3) lacZ::EcI5.1806s.1L66R E::EcI5.E.1L71R, then curing
E. coli MG1655 E3	This work	Inversion of A-lacZ region resulting from transforming plasmid pQL269 into E. coli MG1655(DE3) lacZ::EcI5.1806s.1L66R A::LtrB.A.1L71F, then curing
E. coli MG1655(DE3) D::EcI5.D.1L66F	This work	D is EcI5.D insertion site (see Supp. Table 1)
E. coli MG1655(DE3) D::EcI5.D.1L66F E::EcI5.E.1L71F	This work	Lox sites arranged for inversion (homologous introns with opposite orientations); D is EcI5.D insertion site, E is EcI5.E insertion site (see Supp. Table 1)
E. coli MG1655 E4	This work	Inversion of D- E region resulting from transforming plasmid pQL269 into E. coli MG1655(DE3) D::EcI5.D.1L66F E::EcI5.E.1L71F, then curing
E. coli MG1655(DE3) lacZ::LtrB.635s.1L66R E::EcI5.E.1L71R	This work	Lox sites arranged for inversion (non-homologous introns); E is EcI5.E insertion site (see Supp. Table 1)
E. coli MG1655 E5	This work	Inversion of E-lacZ region resulting from transforming plasmid pQL269 into E. coli MG1655(DE3) lacZ::LtrB.635s.1L66R E::EcI5.E.1L71R , then curing
E. coli MG1655 E1 D::EcI5.D.1L66F	This work	D is EcI5.D insertion site (see Supp. Table 1)
E. coli MG1655 E1 D::EcI5.D.1L66F E::EcI5.E.1L71R	This work	Lox sites arranged for deletion (homologous introns with opposite orientations); D is EcI5.D insertion site, E is EcI5.E insertion site (see Supp. Table 1)
E. coli MG1655 E6	This work	Deletion of D-E region (in addition to previous A-lacZ deletion) resulting from transforming plasmid pQL269 into E. coli MG1655 E1 D::EcI5.D.1L66F E::EcI5.E.1L71R, then curing
E. coli MG1655(DE3) lacZ::EcI5.1806s.1L71R A::LtrB.A.1L71R	This work	Lox sites arranged for deletion (non-homologous introns); A is LtrB.A insertion site (see Supp. Table 1)
E. coli MG1655(DE3) lacZ::EcI5.1806s.1L71R A::LtrB.A.1L71R E::EcI5.E.1L66R	This work	Lox sites arranged for cut-and-paste of A-lacZ region to E site; A is LtrB.A insertion site, E is EcI5.E insertion site (see Supp. Table 1)
E. coli MG1655(DE3) lacZ::EcI5.1806s.1L71R A::LtrB.A.1L71R E::EcI5.E.1L66F	This work	Lox sites arranged for cut-and-paste of A-lacZ region to E site; A is LtrB.A insertion site, E is EcI5.E insertion site (see Supp. Table 1)
E. coli MG1655 E7	This work	Cut-and-paste of A-lacZ region to E site, resulting from transforming plasmid pQL269 into E. coli MG1655(DE3) lacZ::EcI5.1806s.1L71R A::LtrB.A.1L71R E::EcI5.E.1L66R, then curing and screening for succesful cut-and-pastes
E. coli MG1655 E8	This work	Cut-and-paste of A-lacZ region to E site, resulting from transforming plasmid pQL269 into E. coli MG1655(DE3) lacZ::EcI5.1806s.1L71R A::LtrB.A.1L71R E::EcI5.E.1L66F, then curing and screening for succesful cut-and-pastes
E. coli MG1655(DE3) lacZ::EcI5.1806s.1L66R A::LtrB.A.1L71R D::EcI5.D.1LN-71R	This work	A is LtrB.A insertion site, D is EcI5.D insertion site (see Supp. Table 1)
E. coli MG1655(DE3) lacZ::EcI5.1806s.1L66R A::LtrB.A.1L71R B::EcI5.B.1L2272-71R D::EcI5.D.1LN-71R	This work	A is LtrB.A insertion site, B is EcI5.B insertion site, D is EcI5.D insertion site (see Supp. Table 1)
E. coli MG1655(DE3) lacZ::EcI5.1806s.1L66R A::LtrB.A.1L71R B::EcI5.B.1L2272-71R C::EcI5.CMP.1L2272-66F D::EcI5.D.1LN-71R	This work	A is LtrB.A insertion site, B is EcI5.B insertion site, C is EcI5.CMP (C) insertion site, D is EcI5.D insertion site (see Supp. Table 1)
E. coli MG1655(DE3) lacZ::EcI5.1806s.1L66R A::LtrB.A.1L71R B::EcI5.B.1L2272-71R C::EcI5.CMP.1L2272-66F D::EcI5.D.1LN-71R E::EcI5.E.LN-66F	This work	Lox sites arranged for simultaneous triple deletion of A-lacZ, B-C, and D-E regions; A is LtrB.A insertion site, B is EcI5.B insertion site, C is EcI5.CMP (C) insertion site, D is EcI5.D insertion site, E is EcI5.E insertion site (see Supp. Table 1)
E. coli MG1655 E9	This work	Simultaneous triple deletion of A-lacZ, B-C, and D-E regions, resulting from transforming plasmid pQL269 into E. coli MG1655(DE3) lacZ::EcI5.1806s.1L66R A::LtrB.A.1L71R B::EcI5.B.1L2272-71R C::EcI5.CMP.1L2272-66F D::EcI5.D.1LN-71R E::EcI5.E.LN-66F, and curing
E. coli MG1655 E6 C::EcI5.CMP.1L66F	This work	C is EcI5.CMP (C) insertion site (see Supp. Table 1)
E. coli MG1655 E6 B::EcI5.B.1L71R C::EcI5.CMP.1L66F	This work	Lox sites arranged for deletion (homologous introns with opposite orientations), B is EcI5.B insertion site, C is EcI5.CMP (C) insertion site (see Supp. Table 1)
E. coli MG1655 E10	This work	Deletion of B-C region (in addition to previous A-lacZ and D-E deletions, for a sequential triple deletion) resulting from transforming plasmid pQL269 into E. coli MG1655 E6 B::EcI5.B.1L71R C::EcI5.CMP.1L66F, then curing
E. coli MG1655 D::EcI5.D.1L66F E::EcI5.E.1L66R	This work	Lox sites arranged for deletion (homologous introns with opposite orientations); D is EcI5.D insertion site, E is EcI5.E insertion site (see Supp. Table 1)
E. coli MG1655 B::EcI5.B.1L71F D::EcI5.D.1L66F E::EcI5.E.1L66R	This work	Lox sites arranged for cut-and-paste of D-E region to B site; B is EcI5.B insertion site, D is EcI5.D insertion site, E is EcI5.E insertion site (see Supp. Table 1)
E. coli MG1655 B::EcI5.B.1L71R D::EcI5.D.1L66F E::EcI5.E.1L66R	This work	Lox sites arranged for cut-and-paste of D-E region to B site; B is EcI5.B insertion site, D is EcI5.D insertion site, E is EcI5.E insertion site (see Supp. Table 1)
E. coli MG1655 E11	This work	Deletion of D-E region resulting from transforming plasmid pQL269 into E. coli MG1655 B::EcI5.B.1L71R D::EcI5.D.1L66F E::EcI5.E.1L66R, then curing (note: does not represent a cut-and-paste)
S. aureus RN10628 SAPI-DOWN::LtrB.SAPI-B.1L66R	This work	SAPI-DOWN is the LtrB.SAPI-B insertion site (see Supp. Table 1)
S. aureus RN10628 int::LtrB.SAPI-int.1L71R SAPI-DOWN::LtrB.SAPI-B.1L66R	This work	Lox sites arranged for deletion of SAPI region (homologous introns with same orientation); SAPI-DOWN is the LtrB.SAPI-B insertion site (see Supp. Table 1)
S. aureus RN10628 E1	This work	Deletion of SAPI region resulting from transforming plasmid pRAB1 into S. aureus RN10628 int::LtrB.SAPI-int.1L71R SAPI-DOWN::LtrB.SAPI-B.1L66R, then curing
B. subtilis 168 sacB::LtrB.1L71F	This work
B. subtilis 168 sacB::LtrB.1L71F yhcs::LtrB.1L66R	This work	Strain designed for inversion between sacB and yhcs loci upon addition of Cre-expressing plasmid
S. oneidensis RP4.798s.1WL2R	This work	S. oneidensis MR-1 harboring the RP4.
