# Supplementary material for: Generalized bacterial genome editing using mobile group II introns and Cre-lox
Source: Mol Syst Biol. 2013 Sep 3;9:685. doi: 10.1038/msb.2013.41 (PMC3792343; doi:10.1038/msb.2013.41)
Supplement: Supplementary Table 5 — Oligomers and gBlocks used in the present work (synthesized by Integrated DNA Technologies) [file msb201341-s4.xls]

## Sheet: Sheet1
Supplementary Table 5. Oligomers and gBlocks used in the present work (synthesized by Integrated DNA Technologies)
Name	Sequence	Comments
EBS2AS	AATTAGAAACTTGCGTTCAGTAAACACAACTTATAC	Constant primer for retargeting LtrB introns*
EBSR	TATCCGGTCCATTACAGACTGGCATTC	Constant primer for retargeting EcI5 introns*
ltrbint575f	GAAACCAACAATGGCAATTTTAG	ltrbint575f and 3ENDAS amplify region of the MluI site in the LtrB intron plasmid
3ENDAS	TAGTGACTGGCGATGCTGTC	ltrbint575f and 3ENDAS amplify region of the MluI site in the LtrB intron plasmid
eci5537f	AAAGCGGGCAGACTTCCA	eci5537f and eci5791r amplify region of the MluI site in the EcI5 intron
eci5791r	ATGTATACCTTTCGCATGAACAAGT	eci5537f and eci5791r amplify region of the MluI site in the EcI5 intron
Lu	GCTGGTCACTTCGATGGTTTGCC	Lu and Ld amplify the genomic insertion site of the EcI5.LacZ.1806s intron
Ld	GTCTGGGACTGGGTGGATCAGT	Lu and Ld amplify the genomic insertion site of the EcI5.LacZ.1806s intron
Lu0	GCGACCTGCGTTTCACCCTG	Lu0 and Ld0 amplify the genomic insertion site of the LtrB.LacZ.635s intron
Ld0	GATGGTGCTGCGCTGGAGTG	Lu0 and Ld0 amplify the genomic insertion site of the LtrB.LacZ.635s intron
Au	CCAGGCGAGCAAAATCAGACTGC	Au and Ad amplify the genomic insertion site of the LtrB.A intron
Ad	GCCGCTTCGTTCAGTTCGTTACG	Au and Ad amplify the genomic insertion site of the LtrB.A intron
Bu	GATCAGTGGCACGATACCTTT	Bu and Bd amplify the genomic insertion site of the EcI5.B intron
Bd	AACCGACGTGTTGCTGTC	Bu and Bd amplify the genomic insertion site of the EcI5.B intron
Cu	TTACTCATCGCCATTTCGAC	Cu and Cd amplify the genomic insertion site of the EcI5.C (CMP) intron
Cd	AACGCATAGACAGCCACATC	Cu and Cd amplify the genomic insertion site of the EcI5.C (CMP) intron
Du	GACTAAGGATATTGCTCATGTGGTG	Du and Dd amplify the genomic insertion site of the EcI5.D intron
Dd	GTCAGCGTCCACGTTTGC	Du and Dd amplify the genomic insertion site of the EcI5.D intron
Eu	AGTGACAACCCTGCTCTGGT	Eu and Ed amplify the genomic insertion site of the EcI5.E intron
Ed	GCTTTCTTCGGCGTACCT	Eu and Ed amplify the genomic insertion site of the EcI5.E intron
SDu	GCATGACCGTACCATAGACGCCAAATAC	SDu and SDd amplify the genomic insertion site of the LtrB.SAPI-B intron
SDd	GGAACGAGTGACTTGGTACCTGGTG	SDu and SDd amplify the genomic insertion site of the LtrB.SAPI-B intron
Iu	ATACCTGAGTGCATCTTCTGAGCCT	Iu and Id amplify the genomic insertion site of the LtrB.SAPI-int intron
Id	CAAAACGTCTGGGTCAAAAAGAACG	Iu and Id amplify the genomic insertion site of the LtrB.SAPI-int intron
1WL1F	CGCGTATAACTTCGTATAGCATACATTATACGAAGTTATA	5' phosphate. 1WL1F and 1WL1R anneal to form a loxP site with sticky MluI ends
1WL1R	CGCGTATAACTTCGTATAATGTATGCTATACGAAGTTATA	5' phosphate. 1WL1F and 1WL1R anneal to form a loxP site with sticky MluI ends
1WL2F	CGCGTGAGAGATAACTTCGTATAGCATACATTATACGAAGTTATGAGAGA	1WL2F and 1WL2R are identical to 1WL1F and 1WL1R except with a flexible hairpin base
1WL2R	CGCGTCTCTCATAACTTCGTATAATGTATGCTATACGAAGTTATCTCTCA	1WL2F and 1WL2R are identical to 1WL1F and 1WL1R except with a flexible hairpin base
1L71F	CGCGTTACCGTTCGTATAGCATACATTATACGAAGTTATA	5' phosphate. 1L71F and 1L71R anneal to form a lox71 site with sticky MluI ends
1L71R	CGCGTATAACTTCGTATAATGTATGCTATACGAACGGTAA	5' phosphate. 1L71F and 1L71R anneal to form a lox71 site with sticky MluI ends
1L66F	CGCGTATAACTTCGTATAGCATACATTATACGAACGGTAA	5' phosphate. 1L66F and 1L66R anneal to form a lox66 site with sticky MluI ends
1L66R	CGCGTTACCGTTCGTATAATGTATGCTATACGAAGTTATA	5' phosphate. 1L66F and 1L66R anneal to form a lox66 site with sticky MluI ends
1L2272-71F	CGCGTTACCGTTCGTATAGGATACTTTATACGAAGTTATA	5' phosphate. 1L71F and 1L71R anneal to form a lox2272/71 site with sticky MluI ends
1L2272-71R	CGCGTATAACTTCGTATAAAGTATCCTATACGAACGGTAA	5' phosphate. 1L71F and 1L71R anneal to form a lox2272/71 site with sticky MluI ends
1L2272-66F	CGCGTATAACTTCGTATAGGATACTTTATACGAACGGTAA	5' phosphate. 1L66F and 1L66R anneal to form a lox2272/66 site with sticky MluI ends
1L2272-66R	CGCGTTACCGTTCGTATAAAGTATCCTATACGAAGTTATA	5' phosphate. 1L66F and 1L66R anneal to form a lox2272/66 site with sticky MluI ends
1LN-71F	CGCGTTACCGTTCGTATAGTATACCTTATACGAAGTTATA	5' phosphate. 1L71F and 1L71R anneal to form a loxN/71 site with sticky MluI ends
1LN-71R	CGCGTATAACTTCGTATAAGGTATACTATACGAACGGTAA	5' phosphate. 1L71F and 1L71R anneal to form a loxN/71 site with sticky MluI ends
1LN-66F	CGCGTATAACTTCGTATAGTATACCTTATACGAACGGTAA	5' phosphate. 1L66F and 1L66R anneal to form a loxN/66 site with sticky MluI ends
1LN-66R	CGCGTTACCGTTCGTATAAGGTATACTATACGAAGTTATA	5' phosphate. 1L66F and 1L66R anneal to form a loxN/66 site with sticky MluI ends
2ML1F	CGCGTTACCGTTCGTATAGTATACATTATACGAAGTTATGAGAGTTTAAACGAGAATAACTTCGTATATACCTTTCTATACGAACGGTAA	5' phosphate. 2ML1F and 2ML1R anneal to form a lox511/71 site and a loxFAS/66 site flanking a PmeI site, with sticky MluI ends
2ML1R	CGCGTTACCGTTCGTATAGAAAGGTATATACGAAGTTATTCTCGTTTAAACTCTCATAACTTCGTATAATGTATACTATACGAACGGTAA	5' phosphate. 2ML1F and 2ML1R anneal to form a lox511/71 site and a loxFAS/66 site flanking a PmeI site, with sticky MluI ends
2ML2F	CGCGTATAACTTCGTATAGTATACATTATACGAACGGTAGAGAGTTTAAACGAGATACCGTTCGTATATACCTTTCTATACGAAGTTATA	5' phosphate. 2ML2F and 2ML2R anneal to form a lox511/66 site and a loxFAS/71 site flanking a PmeI site, with sticky MluI ends
2ML2R	CGCGTATAACTTCGTATAGAAAGGTATATACGAACGGTATCTCGTTTAAACTCTCTACCGTTCGTATAATGTATACTATACGAAGTTATA	5' phosphate. 2ML2F and 2ML2R anneal to form a lox511/66 site and a loxFAS/71 site flanking a PmeI site, with sticky MluI ends
2ML4F	CGCGTGAGAGTACCGTTCGTATAGTATACATTATACGAAGTTATGAGAGTTTAAACGAGAATAACTTCGTATATACCTTTCTATACGAACGGTAGAGAGA	2ML4F and 2ML4R are identical to 2ML1F and 2ML1R except with a flexible hairpin base
2ML4R	CGCGTCTCTCTACCGTTCGTATAGAAAGGTATATACGAAGTTATTCTCGTTTAAACTCTCATAACTTCGTATAATGTATACTATACGAACGGTACTCTCA	2ML4F and 2ML4R are identical to 2ML1F and 2ML1R except with a flexible hairpin base
2ML5F	CGCGTGAGAGTACCGTTCGTATAGCATACATTATACGAAGTTATGAGAGTTTAAACGAGAATAACTTCGTATATGGTTTCTTATACGAACGGTAGAGAGA	5' phosphate. 2ML5F and 2ML5R anneal to form a lox71 site and a loxm2/66 site flanking a PmeI site, with a flexible hairpin base and sticky MluI ends.
2ML5R	CGCGTCTCTCTACCGTTCGTATAAGAAACCATATACGAAGTTATTCTCGTTTAAACTCTCATAACTTCGTATAATGTATGCTATACGAACGGTACTCTCA	5' phosphate. 2ML5F and 2ML5R anneal to form a lox71 site and a loxm2/66 site flanking a PmeI site, with a flexible hairpin base and sticky MluI ends.
2ML6F	CGCGTATAACTTCGTATAGCATACATTATACGAACGGTAGAGAGTTTAAACGAGATACCGTTCGTATATGGTTTCTTATACGAAGTTATA	2ML6F and 2ML6R are identical to 2ML5F and 2ML5R except in having lox66 instead of lox71 and loxm2/71 instead of loxm2/66
2ML6R	CGCGTATAACTTCGTATAAGAAACCATATACGAACGGTATCTCGTTTAAACTCTCTACCGTTCGTATAATGTATGCTATACGAAGTTATA	5' phosphate. 2ML6F and 2ML6R anneal to form a lox71 site and a loxm2/66 site flanking a PmeI site, with a flexible hairpin base and sticky MluI ends
vlu	CGACTCACTATAGGGGAATTGTGAGCGGATAACAA	vld and vlu amplify the pACD vector for insertion of the sul/sdl2 amplicon via the PIPE method
vld	TATATCGCCGACATCACCGATGGGGAAGATC	vld and vlu amplify the pACD vector for insertion of the sul/sdl2 amplicon via the PIPE method
sul	TGTCGGCGATATAGATCCTTTTTAACCCATCAC	sul and sdl2 amplify the SacB gene for insertion into the vld/vlu amplicon via the PIPE method
sdl2	CCCTATAGTGAGTCGTATCGGCATTTTCTTTTGCG	sul and sdl2 amplify the SacB gene for insertion into the vld/vlu amplicon via the PIPE method
T7s	CGCGCTAATACGACTCACTATAGGGA	5' phosphate. T7s and T7as anneal to form a T7 promoter with sticky MluI ends and one degenerate and one conserved MluI site
T7as	CGCGTCCCTATAGTGAGTCGTATTAG	5' phosphate. T7s and T7as anneal to form a T7 promoter with sticky MluI ends and one degenerate and one conserved MluI site
term.lox66.f	GGCCGCTAGCATAACCCCTTGGGGCCTCTAAACGGGTCTTGAGGGGTTTTTTGTACCGTTCGTATAATGTATGCTATACGAAGTTATAA	5' phosphate. term.lox66.f and term.lox66.r anneal to form a T7 terminator and a lox66 site with sticky NotI ends with one degenerate and one conserved NotI site
tem.lox66.r	GGCCTTATAACTTCGTATAGCATACATTATACGAACGGTACAAAAAACCCCTCAAGACCCGTTTAGAGGCCCCAAGGGGTTATGCTAGC	5' phosphate. term.lox66.f and term.lox66.r anneal to form a T7 terminator and a lox66 site with sticky NotI ends with one degenerate and one conserved NotI site
stop.term.f	GGCCGCTTAGATCTGATAGCATAACCCCTTGGGGCCTCTAAACGGGTCTTGAGGGGTTTTTTGAA	5' phosphate. stop.term.f and stop.term.r anneal to form a stop codon followed by a T7 terminator with sticky NotI ends with one degenerate and one conserved NotI site
stop.term.r	GGCCTTCAAAAAACCCCTCAAGACCCGTTTAGAGGCCCCAAGGGGTTATGCTATCAGATCTAAGCA	5' phosphate. stop.term.f and stop.term.r anneal to form a stop codon followed by a T7 terminator with sticky NotI ends with one degenerate and one conserved NotI site
loxm271.f	ATAACTTCGTATAAGAAACCATATACGAACGGTA	5' phosphate. Loxm271.f and loxm271.r anneal to form a loxm2/71 with blunt ends
loxm271.r	TACCGTTCGTATATGGTTTCTTATACGAAGTTAT	5' phosphate. Loxm271.f and loxm271.r anneal to form a loxm2/71 with blunt ends
sac.2ml6.F	TATTCATCACAGAGCTCCACCATACCCACGCCGAAACAAG	sac.2ml6.F and sac.2ml6.R amplify SacB and 2ML6 lox sites from pACDX3S for cloning into pUC19 by digestion with BamHI and SacI
sac.2ml6.R	GTCATCTCTGGATCCCAAGTAGCGAAGCGAGCAGGAC	sac.2ml6.F and sac.2ml6.R amplify SacB and 2ML6 lox sites from pACDX3S for cloning into pUC19 by digestion with BamHI and SacI
mcs.F	TTTTTCGGCCGTTTGGATCCTTTACGCGTTTTCAATTGTTTCGACTGTTTACTAGTTTTTT	5' phosphate. mcs.F and mcs.R anneal to form a multiple cloning site which is blunt-end ligated to the PmeI site of pUC19X3S, yielding pUC19X3Sm
mcs.R	AAAAAACTAGTAAACAGTCGAAACAATTGAAAACGCGTAAAGGATCCAAACGGCCGAAAAA	5' phosphate. mcs.F and mcs.R anneal to form a multiple cloning site which is blunt-end ligated to the PmeI site of pUC19X3S, yielding pUC19X3Sm
at.rbs.gfp.f	AGACCACAACGGTTTCCCTCTAGAAATAATTTTGTTTAACTTTAAGAAGGAGATCTAGAATGAGTAAAGGAGAAGAACTTTTCACTGGAG	at.rbs.gfp.f and gfp.term.r are used to amplify the GFP ORF from plasmid pGFPuv
gfp.term.r	GAGAGCAAAAAACCCCTCAAGACCCGTTTAGAGGCCCCAAGGGGTTATGCTAAGATTATTTGTAGAGCTCATCCATGCCATGT	at.rbs.gfp.f and gfp.term.r are used to amplify the GFP ORF from plasmid pGFPuv
eagi.gfp.f	TTGGTTATCTACCTTGGCGGCCGAGACCACAACGGTTTCCCTCTAGAA	eagi.gfp.f and spei.gfp.r amplify from the first PCR of the GFP ORF appending restriction sites EagI and SpeI to the PCR product for cloning to pUC19X3Sm
spei.gfp.r	TTGGTTATCTACTAGTAGAGAGGAGAGCAAAAAACCCCTCAAGACCC	eagi.gfp.f and spei.gfp.r amplify from the first PCR of the GFP ORF appending restriction sites EagI and SpeI to the PCR product for cloning to pUC19X3Sm
spei.term.f	CTAGGCTTAGCATAACCCCTTGGGGCCTCTAAACGGGTCTTGAGGGGTTTTTTGAGC	5' phosphate. spei.term.f and spei.term.r anneal to form a T7 terminator for cloning into the SpeI site of pUC19X3S-GFPa
spei.term.r	CTAGGCTCAAAAAACCCCTCAAGACCCGTTTAGAGGCCCCAAGGGGTTATGCTAAGC	5' phosphate. spei.term.f and spei.term.r anneal to form a T7 terminator for cloning into the SpeI site of pUC19X3S-GFPa
gfp.t1.f	GCGTCGGTCATCTAGCATAACCCCTTGGGGCCTCTAAACGGGTCTTGAGGGGTTTTTTGATAACTTCGTATAAGAAACCATATACGAACGGTATCTCGTT	gfp.t1.f and gfp.r anneal to pUC19X3S-GFPb and amplify the lox flanked GFP open reading frame, appending a T7 terminator upstream of the 5' lox site
gfp.r	ATAACTTCGTATAGCATACATTATACGAACGGTAGAGAGTT	gfp.r was used to PCR amplify the GFP open reading frame and lox sites for appending T7 terminators upstream of the 5' lox site
gfp.t2.f	GCTTGCGCTTCGACTTCGCTAGCATAACCCCTTGGGGCCTCTAAACGGGTCTTGAGGGGTTTTTTGGCGTCGGTCATCTAGCATAACCC	gfp.t2.f and gfp.r were used to amplify from the first PCR for generating the final GFP insertion construct, appending a second T7 terminator at the 5' end of the amplicon
gfp.t3.f	TATTCATCACAGCGGCCGCTAGCATAACCCCTTGGGGCCTCTAAACGGGTCTTGAGGGGTTTTTTGGCTTGCGCTTCGACTTCGC	gfp.t3.f and gfp.spei.r or gfp.sphi.r were used to amplify from the second PCR for generating the final GFP insertion construct, appending a third T7 terminator upstream from the 5' lox site
gfp.spei.r	ATTCATCACAACTAGTATAACTTCGTATAGCATACATTATACGAACGGTAGAGAGTT	gfp.t3.f and gfp.spei.r were used to amplify from the second GFP-PCR for generating the final GFP insertion construct, appending a third T7 terminator upstream from the 5' lox site, for cloning into the pUC19X3S backbone
gfp.sphi.r	ATTCATCACAGCATGCATAACTTCGTATAGCATACATTATACGAACGGTAGAGAGTT	gfp.t3.f and gfp.sphi.r were used to amplify from the second GFP-PCR for generating the final GFP insertion construct, appending a third T7 terminator upstream from the 5' lox site, for cloning into the pUC19X3S backbone
puc19x3s.spei	ATTCATCACAACTAGTCAACATACGAGCCGGAAGCATAAAGTGTAAA	puc.spei and noti.r amplify the backbone of plasmid pUC19X3S for ligation to the final GFP construct generated by PCR
pacdx3s.sphi	ATTCATCACAGCATGCGTCCTGCTCGCTTCGCTACTTG	primers pacdx3s.sphi and noti.r amplify the backbone of plasmid pUC19X3S for ligation to the final GFP construct generated by PCR
noti.r	ATTCATCACAGCGGCCGCTATCGGCATTTTCTTTTGCGTTTTTATTTGTTAACTGTTAATT	primers noti.r and puc19x3s.spei or pacdx3s.sphi were used to amplify the backbone of pUC19XS or pACDX3S, respectively, for ligation with the final GFP PCR construct
term2f	GATTACACATGGCATGGATGAG	5' phosphate. Primers term2f and term3r amplify two T7 terminators from pUC19XS
term3r	ATACGAAGTTATCAAAAAACCCCTC	5' phosphate. Primers term2f and term3r amplify two T7 terminators from pUC19XS
pucmcs	GAATTCGAGCTCGGTACCCGGGGATCCTCTAGAGTCGACCTGCAGGCATGCAAGCTTGGC	5' phosphate. pucmcs and pucmcsr contain the sequence of the multiple cloning site of the pUC vectors and are suitable for blunt-end cloning after being annealed together
pucmcsr	GCCAAGCTTGCATGCCTGCAGGTCGACTCTAGAGGATCCCCGGGTACCGAGCTCGAATTC	5' phosphate. pucmcs and pucmcsr contain the sequence of the multiple cloning site of the pUC vectors and are suitable for blunt-end cloning after being annealed together
d.r.eci5	CGGTCAGAAACCCACCGCCC	d.r.eci5 and eci5537f amplify amplicon A in Supp. Fig. 2
d.f3	CGCGCCCGTACAAACGAAGC	d.f3 and d.r2.f3 amplify amplicon B in Supp. Fig. 2
d.r2.f3	CTTCGCCGACCGAACGCAGA	d.f3 and d.r2.f3 amplify amplicon B in Supp. Fig. 2
d.f7	GCTGCCGACCTATCCGTTTCA	d.f7 and d.r3.f7 amplify amplicon C in Supp. Fig. 2
d.r3.f7	AGCTGACAACACAACCGGAACTACA	d.f7 and d.r3.f7 amplify amplicon C in Supp. Fig. 2
d.f11	GGTGGTGGAAGCGCACGGAA	d.f11 and d.r4.f11 amplify amplicon D in Supp. Fig. 2
d.r4.f11	ACTACGACGGCGGTCTCCCC	d.f11 and d.r4.f11 amplify amplicon D in Supp. Fig. 2
d.f15	ACGTGGCGTGGTCCATGCTG	d.f15 and eci5791r amplify amplicon E in Supp. Fig. 2
T5.LtrB.pBAV.1	GCGGATAACAATTATAATAGATTCAATTGTGAGCGGATAACAATTCCCCTCTAGAAAAAAGCTTCG : : : RP4.MCS:	T5.LtrB.pBAV.1 and T5.LtrB.pBAV.2 were used for amplifying the rDNA.798s intron and IEP from the pACD vector for cloning into pBAV1k -lacI-PT5-gusA
T5.LtrB.pBAV.2	TGAGGCCTGCAGCGGCCGCTACTAGTGCTCCGAGAACGGGTGCTCGAG	T5.LtrB.pBAV.1 and T5.LtrB.pBAV.2 were used for amplifying the rDNA.798s intron and IEP from the pACD vector for cloning into pBAV1k -lacI-PT5-gusA
RP4.T5.pBAV.F	CCCGCTGAATTCCGGACGACCGGCGCGCCACTAGTTCTAGCGAATTCGCGGCCGCTTCTAGAGG	RP4.T5.pBAV.F and RP4.T5.pBAV.R were used for amplfying lacI, the rDNA.798s intron, and the IEP from pBAV1K.lacI.T5.rDNA.798s for cloning into RP4.MCS
RP4.pBAV.R	CGAGCTCTTAATTAACCGTTTAAACCCGCTAGCCCTCTAGCCTACTCAGGAGAGCGTTCACCGAC	RP4.T5.pBAV.F and RP4.T5.pBAV.R were used for amplfying lacI, the rDNA.798s intron, and the IEP from pBAV1K.lacI.T5.rDNA.798s for cloning into RP4.MCS
RP4.MCSseq	CGGACGACCGGCGCGCCACTAGTTCTAGAGGGCTAGCGGGTTTAAACGGTTAATTAAGAGCTCGGAGCCGCCAGCC	The MCS put into RP4. Assembled from complementary oligomers.
MCS.RP4.F	TCACCATCATGCAGACGGATCGCACGAACCCGCTGAATTCCGGACGACCGGCGCG	MCS.RP4.F and MCS.RP4.R were used to amplify RP4.MCSseq for cloning into the RP4 plasmid
MCS.RP4.R	GTGGTCGCGGGTGCCGTGCTCGTGTTCGGGGGTGAATTCGGCTGGCGGCTCCGAGC	MCS.RP4.F and MCS.RP4.R were used to amplify RP4.MCSseq for cloning into the RP4 plasmid
798s.gBLOCK	AAGCTTATAATTATCCTTAGGATTCGATACCGTGCGCCCAGATAGGGTGTTAAGTCAAGTAGTTTAAGGTACTACTCTGTAAGATAACACAGAAAACAGCCAACCTAACCGAAAAGCGAAAGCTGATACGGGAACAGAGCACGGTTGGAAAGCGATGAGTTACCTAAAGACAATCGGGTACGACTGAGTCGCAATGTTAATCAGATATAAGGTATAAGTTGTGTTTACTGAACGCAAGTTTCTAATTTCGATTAATCCTCGATAGAGGAAAGTGTCTGAAACCTCTAGTACAAAGAAAGGTAAGTTAAGGGTATCGACTTATCTGTTATCACCACATTTGTACA	Used to retarget the rDNA.798s intron
SBu	CGGTATGATTGAGCTAAACGATGAT	SBu and SBd were used to detect integrations of the sacB intron (sacB.1221s) into the sacB gene of B. subtilis
SBd	GGATGCTGTCTTTGACAACAGATGTT	SBu and SBd were used to detect integrations of the sacB intron (sacB.1221s) into the sacB gene of B. subtilis
Yu	GATACGAATACGAAAACGGAACAGA	Yu and Yd were used to detect integrations of the yhcsintron (yhcs186s) into the sacB gene of B. subtilis
Yd	GCTGTCCTTGTAATGCCC	Yu and Yd were used to detect integrations of the yhcsintron (yhcs186s) into the sacB gene of B. subtilis
ltrbint30r	TACTTGACTTAACACCCTATCTGG	Used as the constant, intron-binding primer for detecting intron integrations into the rrs genes of S. oneidensis.
sorrsAu	AGGTTAAATATCCAACGAACATCGC	Used with ltrbint30r to detect intron integrations into the rrsA gene of S. oneidensis
sorrsBu	AATGCTTAAAATGTCGGCGTAC	Used with ltrbint30r to detect intron integrations into the rrsA gene of S. oneidensis
sorrsCu	TTGTAGAAAAGATCGCCATGC	Used with ltrbint30r to detect intron integrations into the rrsA gene of S. oneidensis
sorrsCu2	TAAACAGCATTTTGAGTGTAAATCG	Alternate, functional version of sorrsCu
sorrsDu	CGATCCACTTTGGGGCATT	Used with ltrbint30r to detect intron integrations into the rrsA gene of S. oneidensis
sorrsEu	AATGTTTTGCTGGTTATTTGTGCGA	Used with ltrbint30r to detect intron integrations into the rrsA gene of S. oneidensis
sorrsFu	GGTACATTGTGACTAACTGATAC	Used with ltrbint30r to detect intron integrations into the rrsA gene of S. oneidensis
sorrsGu	AACTTACGACTGTAGGTTGGT	Used with ltrbint30r to detect intron integrations into the rrsA gene of S. oneidensis
sorrsHu	GACAGCTTCTGTGGAGTGC	Used with ltrbint30r to detect intron integrations into the rrsA gene of S. oneidensis
sorrsIu	GGCGTCTAAACGACTAATTGAAAC	Used with ltrbint30r to detect intron integrations into the rrsA gene of S. oneidensis
*Intron-specific primers used for intron retargeting are found in Supplementary Table 1.
